# Supplementary material for: Electricity generation from food wastes and spent animal beddings with nutrients recirculation in catalytic fuel cell
Source: Sci Rep. 2020 Jul 1;10:10735. doi: 10.1038/s41598-020-67356-0 (PMC7329845; doi:10.1038/s41598-020-67356-0)
Supplement: Supplementary file 1 — Supplementary Table. [file 41598_2020_67356_MOESM1_ESM.xlsx]

## Sheet: TN
				FW								SAB
			Time (h)	Concentration (g/L)							Time (h)	Concentration (g/L)
			0	0.23	0.22	0.22					0	0.24	0.23	0.23
			6	0.18	0.15	0.17					6	0.22	0.22	0.23
			12	0.14	0.14	0.13					12	0.19	0.19	0.18
			18	0.1	0.11	0.1					18	0.17	0.17	0.17
			24	0.09	0.08	0.08					24	0.16	0.16	0.15
			30	0.07	0.06	0.06					30	0.12	0.12	0.13
			36	0.05	0.055	0.056					36	0.08	0.09	0.09
			42	0.04	0.041	0.042					42	0.06	0.06	0.07
			48	0.03	0.033	0.032					48	0.04	0.04	0.05

## Sheet: TS
				FW								SAB
			Time (h)	Concentration (g/L)							Time (h)	Concentration (g/L)
			0	38.5	38.47	38.46					0	41.2	41.21	41.22
			6	35.4	35.37	35.36					6	38.5	38.39	38.33
			12	32.6	32.55	32.54					12	37.4	37.34	37.38
			18	29.6	29.49	29.55					18	33.1	33.05	33.08
			24	27.7	27.66	27.69					24	30.6	30.55	30.58
			30	25.3	25.23	25.27					30	29.2	29.16	29.19
			36	24.3	24.31	24.29					36	27.4	27.4	27.42
			42	22.4	22.39	22.37					42	27.1	27.11	27.09
			48	21.4	21.23	21.37					48	26.3	26.26	26.28

## Sheet: VS
				FW							SAB
			Time (h)	Concentration (g/L)						Time (h)	Concentration (g/L)
			0	23.4	23.33	23.39				0	20.9	20.91	20.9
			6	18.3	18.2	18.25				6	18.1	18.09	18.06
			12	16.4	16.38	16.34				12	15.4	15.36	15.38
			18	13.6	13.54	13.58				18	14.2	14.17	14.18
			24	11.6	11.61	11.59				24	12.6	12.56	12.59
			30	9.4	9.36	9.32				30	9.9	9.86	9.89
			36	7.7	7.71	7.66				36	7.3	7.32	7.32
			42	6.1	6.12	6.11				42	7	6.99	6.98
			48	4.7	4.71	4.7				48	5.1	5.08	5.03

## Sheet: TOC
				FW								SAB
			Time (h)	Concentration (g/L)							Time (h)	Concentration (g/L)
			0	6.5	6.45	6.48					0	6.1	6	6.11
			6	5.5	5.48	5.47					6	4.8	4.81	4.8
			12	4.3	4.28	4.27					12	4	3.99	3.95
			18	2.3	2.31	2.29					18	3.2	3.18	3.21
			24	2	1.99	1.98					24	2.6	2.61	2.59
			30	1.5	1.51	1.5					30	1.6	1.61	1.61
			36	0.9	0.96	0.95					36	1.1	1.09	1.11
			42	0.6	0.58	0.57					42	0.8	0.8	0.79
			48	0.3	0.29	0.31					48	0.5	0.51	0.52

## Sheet: SCOD
				FW									SAB
			Time (h)	Concentration (g/L)								Time (h)	Concentration (g/L)
			0	15.29	15.27	15.29						0	17.91	17.9	17.89
			6	14.34	14.3	14.31						6	17.21	17.19	17.18
			12	13.51	13.45	13.49						12	15.68	15.66	15.65
			18	10.11	10.09	10.1						18	12.41	12.4	12.36
			24	9.24	9.24	9.23						24	8.34	8.33	8.32
			30	7.45	7.44	7.45						30	8.02	8.01	8.02
			36	5.5	5.48	5.49						36	6.89	6.86	6.87
			42	4.61	4.61	4.62						42	7.42	7.43	7.42
			48	3.42	3.43	3.42						48	5.56	5.54	5.53

## Sheet: Acetic Acid
				FW							SAB
			Time (h)	Concentration (g/L)						Time (h)	Concentration (g/L)
			0	10.02	10.5	10.8				0	8.99	8.72	8.69
			6	8.99	8.77	8.72				6	8.02	8.41	8.21
			12	8.43	8.11	8.22				12	6.88	6.81	6.83
			18	7.02	7.8	7.63				18	6.23	6.56	6.48
			24	6.32	6.8	6.5				24	5.54	5.82	5.74
			30	4.34	4.9	4.6				30	4.67	4.35	4.54
			36	3.12	3.71	3.32				36	3.02	3.41	3.5
			42	2.02	2.81	2.67				42	2.01	2.32	2.26
			48	1.01	1.04	1.07				48	1.04	1.22	1.27

## Sheet: Butyric Acid
				FW							SAB
			Time (h)	Concentration (g/L)						Time (h)	Concentration (g/L)
			0	3.9	3.7	3.8				0	4	4.33	4.18
			6	3.6	3.46	3.51				6	3.6	3.49	3.68
			12	3.2	3.66	3.71				12	3	3.33	3.72
			18	2.5	2.21	2.32				18	2.5	2.54	2.42
			24	2	2.33	2.41				24	2.2	2.34	2.67
			30	1.8	1.66	1.58				30	1.6	1.86	1.91
			36	1.4	1.43	1.29				36	1	1.23	0.96
			42	0.7	0.66	0.63				42	0.6	0.66	0.76
			48	0.5	0.54	0.44				48	0.4	0.43	0.49

## Sheet: Propionic Acid
				FW							SAB
			Time (h)	Concentration (g/L)						Time (h)	Concentration (g/L)
			0	3.9	3.71	3.75				0	4	4.8	3.75
			6	3.6	3.5	3.42				6	3.5	3.62	3.77
			12	3	3.26	3.81				12	3.1	3.56	3.82
			18	2.34	2.66	2.48				18	2.7	2.99	2.81
			24	1.5	1.41	1.32				24	2	2.33	1.98
			30	1.2	1.66	1.73				30	1.8	1.66	1.43
			36	0.6	0.48	0.58				36	1.3	1.38	1.22
			42	0.3	0.24	0.25				42	0.47	0.46	0.47
			48	0.12	0.06	0.05				48	0.16	0.16	0.15

## Sheet: Valeric Acid
				FW							SAB
			Time (h)	Concentration (g/L)						Time (h)	Concentration (g/L)
			0	1.9	1.8	1.69				0	2.1	2.3	2.2
			6	1.6	1.52	1.55				6	1.9	1.77	1.68
			12	1.2	1.22	1.21				12	1.6	1.52	1.59
			18	0.8	0.7	0.68				18	1.4	1.35	1.39
			24	0.6	0.5	0.55				24	1.1	1.27	1.22
			30	0.5	0.47	0.49				30	0.76	0.71	0.66
			36	0.45	0.43	0.44				36	0.54	0.51	0.62
			42	0.38	0.37	0.37				42	0.41	0.4	0.41
			48	0.3	0.27	0.24				48	0.32	0.31	0.32

## Sheet: Isobutyric Acid
				FW							SAB
			Time (h)	Concentration (g/L)						Time (h)	Concentration (g/L)
			0	0.91	0.88	0.85				0	0.72	0.74	0.77
			6	0.84	0.83	0.83				6	0.7	0.68	0.69
			12	0.82	0.75	0.72				12	0.67	0.59	0.61
			18	0.69	0.56	0.63				18	0.55	0.56	0.52
			24	0.44	0.49	0.53				24	0.43	0.42	0.43
			30	0.31	0.39	0.37				30	0.29	0.34	0.36
			36	0.23	0.29	0.3				36	0.19	0.14	0.18
			42	0.09	0.08	0.08				42	0.11	0.1	0.11
			48	0.05	0.04	0.05				48	0.05	0.04	0.05

[truncated: 1 more sheets: Isovaleric Acid]
